# Supplementary material for: Haematological Profile and Antibiotic Resistance of Bacteria Responsible for Enteric Infections Isolated From Patients Suffering From Malaria and Enteric Infections on Consultation at the Dschang Regional Hospital
Source: Can J Infect Dis Med Microbiol. 2024 Oct 25;2024:3383995. doi: 10.1155/2024/3383995 (PMC11530289; doi:10.1155/2024/3383995)
Supplement: Supporting Information — Additional supporting information can be found online in the Supporting Information section. [file 3383995.f1.zip]

Archive with 2 entries (2 files):
- Supplementary_file_S2_Raw data_010623.pdf
- Supporting_file (1).docx
